# Supplementary material for: DPP6 and MFAP5 are associated with immune infiltration as diagnostic biomarkers in distinguishing uterine leiomyosarcoma from leiomyoma
Source: Front Oncol. 2022 Nov 30;12:1084192. doi: 10.3389/fonc.2022.1084192 (PMC9748670; doi:10.3389/fonc.2022.1084192)
Supplement: Supplementary file 3 [file Table_3.xlsx]

## Sheet: Table 3
!Sample_geo_accession	!Sample_characteristics_ch1
GSM897493	tissue: Proliferative Myometrium
GSM897494	tissue: Proliferative Myometrium
GSM897495	tissue: Proliferative Myometrium
GSM897496	tissue: Proliferative Myometrium
GSM897497	tissue: Proliferative Myometrium
GSM897498	tissue: Uterine leiomyosarcoma
GSM897499	tissue: Uterine leiomyosarcoma
GSM897500	tissue: Uterine leiomyosarcoma
GSM897501	tissue: Uterine leiomyosarcoma
GSM897502	tissue: Uterine leiomyosarcoma
GSM897503	tissue: Uterine leiomyosarcoma
GSM897504	tissue: Uterine leiomyosarcoma
GSM897505	tissue: Uterine leiomyosarcoma
GSM897506	tissue: Uterine leiomyosarcoma
GSM897507	tissue: Uterine leiomyosarcoma
GSM897508	tissue: Uterine leiomyosarcoma
GSM897509	tissue: Uterine leiomyosarcoma
GSM897510	tissue: Late Secretory Myometrium
GSM897511	tissue: Late Secretory Myometrium
GSM897512	tissue: Late Secretory Myometrium
GSM897513	tissue: Late Secretory Myometrium
GSM897514	tissue: Late Secretory Myometrium
