# Supplementary material for: DPP6 and MFAP5 are associated with immune infiltration as diagnostic biomarkers in distinguishing uterine leiomyosarcoma from leiomyoma
Source: Front Oncol. 2022 Nov 30;12:1084192. doi: 10.3389/fonc.2022.1084192 (PMC9748670; doi:10.3389/fonc.2022.1084192)
Supplement: Supplementary file 4 [file Table_4.xlsx]

## Sheet: Table 4
!Sample_title	!Sample_geo_accession
Fibroid [FBR001]	GSM1579399
Fibroid [FBR002]	GSM1579400
Fibroid [FBR005]	GSM1579401
Fibroid [FBR006]	GSM1579402
Fibroid [FBR007]	GSM1579403
Fibroid [FBR008]	GSM1579404
Fibroid [FBR009]	GSM1579405
Fibroid [FBR010]	GSM1579406
Fibroid [FBR011]	GSM1579407
Fibroid [FBR013]	GSM1579408
Fibroid [FBR015]	GSM1579409
Fibroid [FBR016]	GSM1579410
Fibroid [FBR019]	GSM1579411
Fibroid [FBR020]	GSM1579412
Fibroid [FBR021]	GSM1579413
Fibroid [FBR022]	GSM1579414
Fibroid [FBR024]	GSM1579415
Fibroid [FBR025]	GSM1579416
Fibroid [FBR027]	GSM1579417
Fibroid [FBR028]	GSM1579418
Fibroid [FBR030]	GSM1579419
Fibroid [FBR031]	GSM1579420
Fibroid [FBR033]	GSM1579421
Fibroid [FBR034]	GSM1579422
Fibroid [FBR036]	GSM1579423
Leiomyosarcoma [JB1075]	GSM1579424
Leiomyosarcoma [JB109]	GSM1579425
Leiomyosarcoma [JB1541]	GSM1579426
Leiomyosarcoma [JB1583]	GSM1579427
Leiomyosarcoma [JB2124]	GSM1579428
Leiomyosarcoma [JB2486]	GSM1579429
Leiomyosarcoma [JB2692]	GSM1579430
Leiomyosarcoma [JB2883]	GSM1579431
Leiomyosarcoma [JB72]	GSM1579432
Leiomyosarcoma [JB804]	GSM1579433
Leiomyosarcoma [TB117247]	GSM1579434
Leiomyosarcoma [TB120946]	GSM1579435
Leiomyosarcoma [TB14004]	GSM1579436
Leiomyosarcoma [TB6424]	GSM1579437
Leiomyosarcoma [TB9004]	GSM1579438
Leiomyosarcoma [X32]	GSM1579439
Leiomyosarcoma [X34]	GSM1579440
Leiomyosarcoma [X36]	GSM1579441
Leiomyosarcoma [X40]	GSM1579442
Leiomyosarcoma [X71]	GSM1579443
Leiomyosarcoma [X72]	GSM1579444
Leiomyosarcoma [X73]	GSM1579445
Leiomyosarcoma [X74]	GSM1579446
Leiomyosarcoma [X75]	GSM1579447
Leiomyosarcoma [X76]	GSM1579448
Normal myometrium [NL001]	GSM1579449
Normal myometrium [NL002]	GSM1579450
Normal myometrium [NL003]	GSM1579451
Normal myometrium [NL004]	GSM1579452
Normal myometrium [NL005]	GSM1579453
Normal myometrium [NL006]	GSM1579454
Normal myometrium [NL007]	GSM1579455
Normal myometrium [NL009]	GSM1579456
Normal myometrium [NL010]	GSM1579457
Normal myometrium [NL011]	GSM1579458
Normal myometrium [NL012]	GSM1579459
Normal myometrium [NL013]	GSM1579460
Normal myometrium [NL015]	GSM1579461
Normal myometrium [NL018]	GSM1579462
Normal myometrium [NL019]	GSM1579463
Normal myometrium [NL021]	GSM1579464
Normal myometrium [NL022]	GSM1579465
Normal myometrium [NL023]	GSM1579466
Normal myometrium [NL024]	GSM1579467
Normal myometrium [NL025]	GSM1579468
Normal myometrium [NL026]	GSM1579469
Normal myometrium [NL027]	GSM1579470
Normal myometrium [NL028]	GSM1579471
Normal myometrium [NL029]	GSM1579472
Normal myometrium [NL030]	GSM1579473
Normal myometrium [NL031]	GSM1579474
Normal myometrium [NL033]	GSM1579475
Normal myometrium [NL035]	GSM1579476
Normal myometrium [NL036]	GSM1579477
